# Supplementary material for: Interactive effects of discharge reduction and fine sediments on stream biofilm metabolism
Source: PLoS One. 2021 Feb 11;16(2):e0246719. doi: 10.1371/journal.pone.0246719 (PMC7877786; doi:10.1371/journal.pone.0246719)
Supplement: S1 Dataset — (XLSX) [file pone.0246719.s001.xlsx]

## Sheet: var_data
block	Treatment	channel	rep	q	vel	sed_acum	NCM	NCM	CR	CR	GPP	GPP	chla	GPP_chla
1	Sediment	4	1	19.0114	0.708717	6.14858	0.155531	46.2891	0.094001	27.9765	0.249532	74.2656	2.7	5.73018
1	Sediment	4	2	19.0114	0.708717	6.14858	0.239253	71.2062	0.103001	30.655	0.342254	101.861	2.07	NA
1	Sediment	4	3	19.0114	0.708717	6.14858	0.339941	101.173	0.0444212	13.2206	0.384363	114.394	0.83	NA
1	Sediment	4	4	19.0114	0.708717	6.14858	NA	NA	NA	NA	NA	NA	2.17	NA
1	Sediment	4	5	19.0114	0.708717	6.14858	NA	NA	NA	NA	NA	NA	0.68	NA
1	Sediment	4	6	19.0114	0.708717	6.14858	NA	NA	NA	NA	NA	NA	NA	NA
2	Sediment	6	1	22.1239	0.610501	6.60725	0.243042	72.334	0.0656283	19.5322	0.308671	91.8663	1.56	6.59145
2	Sediment	6	2	22.1239	0.610501	6.60725	0.297961	88.679	0.0390385	11.6186	0.337	100.298	1.42	NA
2	Sediment	6	3	22.1239	0.610501	6.60725	0.309117	91.999	0.036304	10.8048	0.345421	102.804	1.22	NA
2	Sediment	6	4	22.1239	0.610501	6.60725	NA	NA	NA	NA	NA	NA	3.45	NA
2	Sediment	6	5	22.1239	0.610501	6.60725	NA	NA	NA	NA	NA	NA	0.47	NA
2	Sediment	6	6	22.1239	0.610501	6.60725	NA	NA	NA	NA	NA	NA	0.83	NA
3	Sediment	12	1	20.8333	0.434348	5.48951	0.222196	66.1298	0.0791136	23.5457	0.30131	89.6755	1.31	9.43589
3	Sediment	12	2	20.8333	0.434348	5.48951	0.248843	74.0604	0.0833405	24.8037	0.332184	98.8641	1.2	NA
3	Sediment	12	3	20.8333	0.434348	5.48951	0.357504	106.4	0.0948851	28.2396	0.452389	134.64	1.41	NA
3	Sediment	12	4	20.8333	0.434348	5.48951	NA	NA	NA	NA	NA	NA	1.29	NA
3	Sediment	12	5	20.8333	0.434348	5.48951	NA	NA	NA	NA	NA	NA	1.03	NA
3	Sediment	12	6	20.8333	0.434348	5.48951	NA	NA	NA	NA	NA	NA	0.61	NA
1	Sediment	2	1	53.7634	1.15445	6.63825	0.11219	33.3897	0.138225	41.1384	0.250415	74.5282	1.3	4.65322
1	Sediment	2	2	53.7634	1.15445	6.63825	0.257474	76.6291	0.0770504	22.9317	0.334524	99.5608	0.97	NA
1	Sediment	2	3	53.7634	1.15445	6.63825	0.233794	69.5816	0.0433713	12.9081	0.277165	82.4897	1.69	NA
1	Sediment	2	4	53.7634	1.15445	6.63825	NA	NA	NA	NA	NA	NA	2.19	NA
1	Sediment	2	5	53.7634	1.15445	6.63825	NA	NA	NA	NA	NA	NA	3.04	NA
1	Sediment	2	6	53.7634	1.15445	6.63825	NA	NA	NA	NA	NA	NA	NA	NA
2	Sediment	8	1	43.1034	1.06619	7.52606	0.415572	123.682	0.0465872	13.8652	0.462159	137.547	2.08	8.67134
2	Sediment	8	2	43.1034	1.06619	7.52606	0.264294	78.659	0.110628	32.925	0.374922	111.584	1.12	NA
2	Sediment	8	3	43.1034	1.06619	7.52606	0.311358	92.6662	0.0373833	11.126	0.348742	103.792	2.39	NA
2	Sediment	8	4	43.1034	1.06619	7.52606	NA	NA	NA	NA	NA	NA	0.97	NA
2	Sediment	8	5	43.1034	1.06619	7.52606	NA	NA	NA	NA	NA	NA	0.57	NA
2	Sediment	8	6	43.1034	1.06619	7.52606	NA	NA	NA	NA	NA	NA	1.01	NA
3	Sediment	13	1	38.4615	0.793399	7.63232	0.214029	63.6991	0.0674898	20.0862	0.281519	83.7854	0.72	12.9052
3	Sediment	13	2	38.4615	0.793399	7.63232	0.291189	86.6635	0.0576102	17.1459	0.348799	103.809	0.58	NA
3	Sediment	13	3	38.4615	0.793399	7.63232	0.246462	73.3518	0.0446538	13.2898	0.291116	86.6417	0.56	NA
3	Sediment	13	4	38.4615	0.793399	7.63232	NA	NA	NA	NA	NA	NA	0.68	NA
3	Sediment	13	5	38.4615	0.793399	7.63232	NA	NA	NA	NA	NA	NA	0.81	NA
3	Sediment	13	6	38.4615	0.793399	7.63232	NA	NA	NA	NA	NA	NA	0.9	NA
1	Sediment	3	1	57.4713	1.93409	12.5135	0.257412	76.6108	0.0617966	18.3918	0.319209	95.0026	0.74	9.43979
1	Sediment	3	2	57.4713	1.93409	12.5135	0.277853	82.6943	0.0559422	16.6495	0.333795	99.3438	0.97	NA
1	Sediment	3	3	57.4713	1.93409	12.5135	0.286321	85.2144	0.0141091	4.19912	0.30043	89.4136	1	NA
1	Sediment	3	4	57.4713	1.93409	12.5135	NA	NA	NA	NA	NA	NA	0.72	NA
1	Sediment	3	5	57.4713	1.93409	12.5135	NA	NA	NA	NA	NA	NA	1.58	NA
1	Sediment	3	6	57.4713	1.93409	12.5135	NA	NA	NA	NA	NA	NA	NA	NA
2	Sediment	10	1	52.6316	2.03128	8.68529	0.199093	59.2538	0.0716447	21.3228	0.270738	80.5767	1.28	6.93809
2	Sediment	10	2	52.6316	2.03128	8.68529	0.232147	69.0914	0.0673731	20.0515	0.29952	89.1429	0.82	NA
2	Sediment	10	3	52.6316	2.03128	8.68529	0.196735	58.5522	0.0407673	12.1331	0.237503	70.6853	1.15	NA
2	Sediment	10	4	52.6316	2.03128	8.68529	NA	NA	NA	NA	NA	NA	0.95	NA
2	Sediment	10	5	52.6316	2.03128	8.68529	NA	NA	NA	NA	NA	NA	1.68	NA
2	Sediment	10	6	52.6316	2.03128	8.68529	NA	NA	NA	NA	NA	NA	1.05	NA
3	Sediment	15	1	56.1798	1.6116	10.8126	0.0928747	27.6413	0.0760486	22.6335	0.168923	50.2748	1.25	9.30488
3	Sediment	15	2	56.1798	1.6116	10.8126	0.324075	96.4508	0.0278862	8.29946	0.351961	104.75	0.68	NA
3	Sediment	15	3	56.1798	1.6116	10.8126	0.255383	76.0069	0.0835036	24.8523	0.338887	100.859	1.06	NA
3	Sediment	15	4	56.1798	1.6116	10.8126	NA	NA	NA	NA	NA	NA	0.47	NA
3	Sediment	15	5	56.1798	1.6116	10.8126	NA	NA	NA	NA	NA	NA	0.66	NA
3	Sediment	15	6	56.1798	1.6116	10.8126	NA	NA	NA	NA	NA	NA	1.38	NA
1	Sediment	5	1	106.383	2.49688	11.3873	0.137314	40.8672	0.0471624	14.0364	0.184476	54.9036	1.19	5.83819
1	Sediment	5	2	106.383	2.49688	11.3873	0.208339	62.0056	0.0409398	12.1845	0.249279	74.1901	0.86	NA
1	Sediment	5	3	106.383	2.49688	11.3873	0.185048	55.0737	0.0273597	8.14276	0.212407	63.2164	0.9	NA
1	Sediment	5	4	106.383	2.49688	11.3873	NA	NA	NA	NA	NA	NA	1.12	NA
1	Sediment	5	5	106.383	2.49688	11.3873	NA	NA	NA	NA	NA	NA	1.42	NA
1	Sediment	5	6	106.383	2.49688	11.3873	NA	NA	NA	NA	NA	NA	NA	NA
2	Sediment	7	1	135.135	2.76947	11.4043	0.212577	63.2669	0.079316	23.6059	0.291893	86.8728	0.95	4.75553
2	Sediment	7	2	135.135	2.76947	11.4043	0.278134	82.7779	0.0896234	26.6736	0.367757	109.452	3.11	NA
2	Sediment	7	3	135.135	2.76947	11.4043	0.182169	54.2169	0.0553779	16.4815	0.237547	70.6984	3.03	NA
2	Sediment	7	4	135.135	2.76947	11.4043	NA	NA	NA	NA	NA	NA	0.78	NA
2	Sediment	7	5	135.135	2.76947	11.4043	NA	NA	NA	NA	NA	NA	2.35	NA
2	Sediment	7	6	135.135	2.76947	11.4043	NA	NA	NA	NA	NA	NA	1.01	NA
3	Sediment	14	1	151.515	2.8177	12.3706	0.291104	86.6382	0.0743973	22.1421	0.365502	108.78	0.75	11.8259
3	Sediment	14	2	151.515	2.8177	12.3706	0.358049	106.562	0.028432	8.46189	0.386481	115.024	0.84	NA
3	Sediment	14	3	151.515	2.8177	12.3706	0.317517	94.499	0.072881	21.6908	0.390398	116.19	1.26	NA
3	Sediment	14	4	151.515	2.8177	12.3706	NA	NA	NA	NA	NA	NA	0.95	NA
3	Sediment	14	5	151.515	2.8177	12.3706	NA	NA	NA	NA	NA	NA	1.24	NA
3	Sediment	14	6	151.515	2.8177	12.3706	NA	NA	NA	NA	NA	NA	0.71	NA
1	Sediment	1	1	172.414	3.19949	16.6144	0.123261	36.6848	0.0525	15.625	0.175761	52.3098	0.65	6.9398
1	Sediment	1	2	172.414	3.19949	16.6144	0.216401	64.405	0.04685	13.9434	0.263251	78.3484	0.95	NA
1	Sediment	1	3	172.414	3.19949	16.6144	0.208275	61.9868	0.0604065	17.9781	0.268682	79.9649	0.9	NA
1	Sediment	1	4	172.414	3.19949	16.6144	NA	NA	NA	NA	NA	NA	1.21	NA
1	Sediment	1	5	172.414	3.19949	16.6144	NA	NA	NA	NA	NA	NA	0.84	NA
1	Sediment	1	6	172.414	3.19949	16.6144	NA	NA	NA	NA	NA	NA	1.52	NA
2	Sediment	9	1	163.934	3.46428	14.2807	0.0933794	27.7915	0.083639	24.8925	0.177018	52.6841	0.94	5.53349
2	Sediment	9	2	163.934	3.46428	14.2807	0.259011	77.0866	0.0422946	12.5877	0.301305	89.6742	1.41	NA
2	Sediment	9	3	163.934	3.46428	14.2807	0.19394	57.7202	0.0779443	23.1977	0.271884	80.9179	0.77	NA
2	Sediment	9	4	163.934	3.46428	14.2807	NA	NA	NA	NA	NA	NA	2.03	NA
2	Sediment	9	5	163.934	3.46428	14.2807	NA	NA	NA	NA	NA	NA	1.74	NA
2	Sediment	9	6	163.934	3.46428	14.2807	NA	NA	NA	NA	NA	NA	1.18	NA
3	Sediment	11	1	205.761	3.26541	16.4789	0.250307	74.4962	0.108871	32.402	0.359178	106.898	1.17	8.57134
3	Sediment	11	2	205.761	3.26541	16.4789	0.310221	92.3278	0.101608	30.2405	0.411829	122.568	0.51	NA
3	Sediment	11	3	205.761	3.26541	16.4789	0.310738	92.4815	0.050083	14.9057	0.360821	107.387	2	NA
3	Sediment	11	4	205.761	3.26541	16.4789	NA	NA	NA	NA	NA	NA	2.3	NA
3	Sediment	11	5	205.761	3.26541	16.4789	NA	NA	NA	NA	NA	NA	1.14	NA
3	Sediment	11	6	205.761	3.26541	16.4789	NA	NA	NA	NA	NA	NA	0.74	NA
4	No sediment	20	1	20.8333	0.403551	2.07934	0.160416	47.7429	0.0375046	11.1621	0.197921	58.905	2.61	4.04687
4	No sediment	20	2	20.8333	0.403551	2.07934	0.162677	48.4157	0.0549606	16.3573	0.217637	64.773	2.22	NA
4	No sediment	20	3	20.8333	0.403551	2.07934	0.0956781	28.4756	0.0299443	8.91199	0.125622	37.3876	0.54	NA
4	No sediment	20	4	20.8333	0.403551	2.07934	NA	NA	NA	NA	NA	NA	0.66	NA
4	No sediment	20	5	20.8333	0.403551	2.07934	NA	NA	NA	NA	NA	NA	1.72	NA
4	No sediment	20	6	20.8333	0.403551	2.07934	NA	NA	NA	NA	NA	NA	0.21	NA
5	No sediment	25	1	16.129	0.462321	2.17732	0.0993548	29.5699	0.0257953	7.67717	0.12515	37.2471	0.92	5.4034
5	No sediment	25	2	16.129	0.462321	2.17732	0.076904	22.8881	0.028487	8.47826	0.105391	31.3664	0.95	NA
5	No sediment	25	3	16.129	0.462321	2.17732	0.0715416	21.2922	0.0323404	9.62513	0.103882	30.9173	0.25	NA
5	No sediment	25	4	16.129	0.462321	2.17732	NA	NA	NA	NA	NA	NA	0.39	NA
5	No sediment	25	5	16.129	0.462321	2.17732	NA	NA	NA	NA	NA	NA	0.56	NA
5	No sediment	25	6	16.129	0.462321	2.17732	NA	NA	NA	NA	NA	NA	NA	NA
6	No sediment	26	1	23.5849	0.498629	1.78374	0.0416857	12.4065	0.0432449	12.8705	0.0849306	25.277	0.73	6.87894
6	No sediment	26	2	23.5849	0.498629	1.78374	0.071829	21.3777	0.0458658	13.6505	0.117695	35.0282	0.39	NA
6	No sediment	26	3	23.5849	0.498629	1.78374	0.0708291	21.0801	0.0512867	15.2639	0.122116	36.344	0.58	NA
6	No sediment	26	4	23.5849	0.498629	1.78374	NA	NA	NA	NA	NA	NA	0.26	NA
6	No sediment	26	5	23.5849	0.498629	1.78374	NA	NA	NA	NA	NA	NA	0.49	NA
6	No sediment	26	6	23.5849	0.498629	1.78374	NA	NA	NA	NA	NA	NA	0.36	NA
4	No sediment	18	1	35.7143	0.873744	1.79	0.123006	36.6089	0.0386714	11.5094	0.161677	48.1182	1.42	4.05863
4	No sediment	18	2	35.7143	0.873744	1.79	0.126279	37.5829	0.0536689	15.9729	0.179947	53.5558	1.75	NA
4	No sediment	18	3	35.7143	0.873744	1.79	0.0982014	29.2266	0.0524691	15.6158	0.150671	44.8424	1.17	NA
4	No sediment	18	4	35.7143	0.873744	1.79	NA	NA	NA	NA	NA	NA	0.88	NA
4	No sediment	18	5	35.7143	0.873744	1.79	NA	NA	NA	NA	NA	NA	1.09	NA
4	No sediment	18	6	35.7143	0.873744	1.79	NA	NA	NA	NA	NA	NA	0.91	NA
5	No sediment	24	1	31.0559	0.83696	1.92898	0.09	26.7857	0.0410897	12.2291	0.13109	39.0148	0.85	6.23058
5	No sediment	24	2	31.0559	0.83696	1.92898	0.123962	36.8935	0.0389404	11.5894	0.162903	48.4829	1.19	NA
5	No sediment	24	3	31.0559	0.83696	1.92898	0.110608	32.9191	0.037123	11.0485	0.147731	43.9676	0.46	NA
5	No sediment	24	4	31.0559	0.83696	1.92898	NA	NA	NA	NA	NA	NA	0.56	NA
5	No sediment	24	5	31.0559	0.83696	1.92898	NA	NA	NA	NA	NA	NA	0.71	NA
5	No sediment	24	6	31.0559	0.83696	1.92898	NA	NA	NA	NA	NA	NA	0.45	NA
6	No sediment	27	1	31.8471	0.652061	1.84045	0.0733981	21.8447	0.0469535	13.9743	0.120352	35.8189	0.73	5.01122
6	No sediment	27	2	31.8471	0.652061	1.84045	0.0741942	22.0816	0.0392243	11.6739	0.113419	33.7555	0.98	NA
6	No sediment	27	3	31.8471	0.652061	1.84045	0.0734857	21.8707	0.0488619	14.5422	0.122348	36.413	0.72	NA
6	No sediment	27	4	31.8471	0.652061	1.84045	NA	NA	NA	NA	NA	NA	0.59	NA
6	No sediment	27	5	31.8471	0.652061	1.84045	NA	NA	NA	NA	NA	NA	0.53	NA
6	No sediment	27	6	31.8471	0.652061	1.84045	NA	NA	NA	NA	NA	NA	0.68	NA
4	No sediment	19	1	80.6452	1.42939	1.73122	0.0860903	25.6221	0.0350946	10.4448	0.121185	36.0669	0.58	5.93234
4	No sediment	19	2	80.6452	1.42939	1.73122	0.126061	37.5181	0.0510486	15.193	0.17711	52.7112	1	NA
4	No sediment	19	3	80.6452	1.42939	1.73122	0.165494	49.2542	0.0365217	10.8696	0.202016	60.1237	1.58	NA
4	No sediment	19	4	80.6452	1.42939	1.73122	NA	NA	NA	NA	NA	NA	0.62	NA
4	No sediment	19	5	80.6452	1.42939	1.73122	NA	NA	NA	NA	NA	NA	0.57	NA
4	No sediment	19	6	80.6452	1.42939	1.73122	NA	NA	NA	NA	NA	NA	0.67	NA
5	No sediment	23	1	72.4638	2.12206	2.18577	0.128293	38.1824	0.0492128	14.6467	0.177506	52.829	0.47	10.6565
5	No sediment	23	2	72.4638	2.12206	2.18577	0.114022	33.9351	0.0379928	11.3074	0.152015	45.2425	0.42	NA
5	No sediment	23	3	72.4638	2.12206	2.18577	0.129171	38.4439	0.0640716	19.0689	0.193243	57.5128	0.72	NA
5	No sediment	23	4	72.4638	2.12206	2.18577	NA	NA	NA	NA	NA	NA	0.47	NA
5	No sediment	23	5	72.4638	2.12206	2.18577	NA	NA	NA	NA	NA	NA	0.41	NA
5	No sediment	23	6	72.4638	2.12206	2.18577	NA	NA	NA	NA	NA	NA	0.43	NA
6	No sediment	29	1	54.9451	1.45129	1.65651	0.0602619	17.9351	0.0429036	12.7689	0.103166	30.704	0.46	5.20664
6	No sediment	29	2	54.9451	1.45129	1.65651	0.0750558	22.338	0.0394424	11.7388	0.114498	34.0769	0.69	NA
6	No sediment	29	3	54.9451	1.45129	1.65651	0.0349422	10.3995	0.0482962	14.3739	0.0832385	24.7734	0.29	NA
6	No sediment	29	4	54.9451	1.45129	1.65651	NA	NA	NA	NA	NA	NA	0.76	NA
6	No sediment	29	5	54.9451	1.45129	1.65651	NA	NA	NA	NA	NA	NA	0.67	NA
6	No sediment	29	6	54.9451	1.45129	1.65651	NA	NA	NA	NA	NA	NA	0.57	NA
4	No sediment	17	1	160.256	2.56082	2.19335	0.0838356	24.9511	0.0701499	20.8779	0.153986	45.829	0.27	6.10612
4	No sediment	17	2	160.256	2.56082	2.19335	0.0850287	25.3062	0.0453215	13.4885	0.13035	38.7947	1.89	NA
4	No sediment	17	3	160.256	2.56082	2.19335	0.137627	40.9605	0.0570989	16.9937	0.194726	57.9542	0.68	NA
4	No sediment	17	4	160.256	2.56082	2.19335	NA	NA	NA	NA	NA	NA	0.52	NA
4	No sediment	17	5	160.256	2.56082	2.19335	NA	NA	NA	NA	NA	NA	0.66	NA
4	No sediment	17	6	160.256	2.56082	2.19335	NA	NA	NA	NA	NA	NA	0.65	NA
5	No sediment	21	1	151.515	2.33514	1.94199	0.0663296	19.741	0.0568343	16.915	0.123164	36.6559	0.57	6.96228
5	No sediment	21	2	151.515	2.33514	1.94199	0.101728	30.2762	0.0533923	15.8906	0.15512	46.1668	0.37	NA
5	No sediment	21	3	151.515	2.33514	1.94199	0.143031	42.5688	0.0336834	10.0248	0.176714	52.5936	0.58	NA
5	No sediment	21	4	151.515	2.33514	1.94199	NA	NA	NA	NA	NA	NA	0.37	NA
5	No sediment	21	5	151.515	2.33514	1.94199	NA	NA	NA	NA	NA	NA	0.77	NA
5	No sediment	21	6	151.515	2.33514	1.94199	NA	NA	NA	NA	NA	NA	1.23	NA
6	No sediment	28	1	142.857	2.81532	2.03724	0.0506411	15.0718	0.0420398	12.5118	0.092681	27.5836	0.45	5.03549
6	No sediment	28	2	142.857	2.81532	2.03724	0.0497368	14.8026	0.0403099	11.997	0.0900468	26.7996	0.49	NA
6	No sediment	28	3	142.857	2.81532	2.03724	0.081263	24.1854	0.038093	11.3372	0.119356	35.5226	0.33	NA
6	No sediment	28	4	142.857	2.81532	2.03724	NA	NA	NA	NA	NA	NA	0.15	NA
6	No sediment	28	5	142.857	2.81532	2.03724	NA	NA	NA	NA	NA	NA	0.59	NA
6	No sediment	28	6	142.857	2.81532	2.03724	NA	NA	NA	NA	NA	NA	1.01	NA
4	No sediment	16	1	166.667	3.03582	2.33463	0.0799824	23.8043	0.038248	11.3833	0.11823	35.1876	0.64	7.75861
4	No sediment	16	2	166.667	3.03582	2.33463	0.136615	40.6592	0.0897067	26.6984	0.226322	67.3576	1.05	NA
4	No sediment	16	3	166.667	3.03582	2.33463	0.0817748	24.3377	0.0377004	11.2203	0.119475	35.5581	0.42	NA
4	No sediment	16	4	166.667	3.03582	2.33463	NA	NA	NA	NA	NA	NA	0.35	NA
4	No sediment	16	5	166.667	3.03582	2.33463	NA	NA	NA	NA	NA	NA	0.47	NA
4	No sediment	16	6	166.667	3.03582	2.33463	NA	NA	NA	NA	NA	NA	0.63	NA
5	No sediment	22	1	166.667	2.50601	2.27019	0.0904455	26.9183	0.0367805	10.9466	0.127226	37.8649	0.7	8.60105
5	No sediment	22	2	166.667	2.50601	2.27019	0.0947193	28.1903	0.0508274	15.1272	0.145547	43.3175	1.05	NA
5	No sediment	22	3	166.667	2.50601	2.27019	0.122695	36.5163	0.0409151	12.1771	0.16361	48.6934	0.3	NA
5	No sediment	22	4	166.667	2.50601	2.27019	NA	NA	NA	NA	NA	NA	0.32	NA
5	No sediment	22	5	166.667	2.50601	2.27019	NA	NA	NA	NA	NA	NA	0.42	NA
5	No sediment	22	6	166.667	2.50601	2.27019	NA	NA	NA	NA	NA	NA	0.23	NA
6	No sediment	30	1	166.667	2.75505	1.9046	0.0382749	11.3913	0.0367713	10.9438	0.0750462	22.3352	0.23	10.038
6	No sediment	30	2	166.667	2.75505	1.9046	0.0956264	28.4602	0.0458731	13.6527	0.141499	42.1129	0.41	NA
6	No sediment	30	3	166.667	2.75505	1.9046	0.0887695	26.4195	0.0353346	10.5163	0.124104	36.9357	0.29	NA
6	No sediment	30	4	166.667	2.75505	1.9046	NA	NA	NA	NA	NA	NA	0.21	NA
6	No sediment	30	5	166.667	2.75505	1.9046	NA	NA	NA	NA	NA	NA	0.47	NA
6	No sediment	30	6	166.667	2.75505	1.9046	NA	NA	NA	NA	NA	NA	0.41	NA

## Sheet: var_data_legend
Interactive effects of flow and fine sediments on stream biofilms
Variables data frame legend
block	code block
Treatment	fine sediment treatment
channel	channel number
rep	replica number
q	water discharge (cm3/s)
vel	water velocity (cm/s)
sed_acum	fine sediment acumulated (mg/cm2)
NCM	Net Comunity Metabolsim (mg O2/h m2)
CR	Comunity Respiration (mg O2/h m2)
GPP	Gross Primary Production (mg O2/h m2)
chla	Chlorophyll-a concentration (ug/cm2)
GPP_chla	GPP metabolic efficiency (mg O2/mg h)

## Sheet: fq_data
Sampling	Treatment	pH	T	Cond	DO	DO_c	Cl	SO4	NO3	NH4	TDN	SRP	DOC
28.06.20	Silt	7.5	21.8	77	103.4	9.07	5.79	3.63	0.63732	0.042	1.078	38.0461	2.166
28.06.20	Silt	7.3	21.7	78.1	103.4	9.08	6.11	3.55	0.63958	0.029	1.088	35.0575	1.942
28.06.20	Silt	7.4	22	90.3	103.8	9.05	5.24	3.31	0.5763	0.013	1.109	29.0805	2.262
28.06.20	Con	7.4	21.9	98.4	103.5	9.05	5.1	5.34	0.54918	0.04	1.112	33.5633	2.601
28.06.20	Con	7.4	21.9	114.1	103.2	9.04	6.28	8.05	0.6215	0.09	1.19	29.0805	2.737
28.06.20	Con	7.4	21.8	122.3	103.1	9.04	6.42	8.74	0.5989	0.101	1.332	27.5862	3.051
05.07.20-B	Silt	7.82	21.5	86	101.7	8.95	6.23	4.29	0.78196	0.0108121	1.222	18.615	3.624
05.07.20-B	Silt	7.93	21.4	81	101.8	8.97	6.37	4.29	0.83394	0.0108121	1.32	10.7512	4.207
05.07.20-B	Silt	7.96	21.9	88	102.2	8.94	5.89	4.22	0.21018	0.00809296	2.717	7.60573	5.215
05.07.20-B	Con	7.93	21.7	292	102.3	8.98	5.39	5.05	0.40454	0.0108121	2.67	7.60573	5.184
05.07.20-B	Con	7.9	21.6	128	102.4	8.98	6.99	8.8	0.90626	0.00809296	1.937	7.60573	4.228
05.07.20-B	Con	8.02	21.5	133	102.4	9	6.67	8.55	0.82716	0.00945253	1.989	9.17849	4.572
05.07.20-A	Silt	7.43	21.4	63	97.7	8.62	5.51	3.73	0.7571	0.00945253	2.266	34.3426	2.7
05.07.20-A	Silt	7.48	21.4	63	95.8	8.45	5.48	3.59	0.82716	0.00945253	2.233	32.7698	2.634
05.07.20-A	Silt	7.52	21.7	67	101.1	8.86	5.4	3.67	0.5198	0.00945253	1.758	24.906	2.709
05.07.20-A	Con	7.46	21.6	67	92.6	8.14	5.14	4.44	0.66218	0.0108121	1.706	32.7698	2.29
05.07.20-A	Con	7.44	21.5	82	95	8.34	5.57	5.69	0.80908	0.00809296	1.941	31.1971	2.584
05.07.20-A	Con	7.51	21.5	82	94	8.27	5.51	5.65	0.8023	0.00945253	1.957	34.3426	2.707
12.07.20-B	Silt	7.56	23.8	74.2	102.2	8.62	5.68	4.13	0.01	0.0121717	1.664	6.03298	4.668
12.07.20-B	Silt	7.54	23.6	71.3	102.6	8.65	5.75	4.37	0.01	0.0108121	1.373	6.03298	4.567
12.07.20-B	Silt	7.48	24	77.2	102	8.55	5.71	4.44	0.01	0.0121717	1.476	6.03298	4.914
12.07.20-B	Con	7.54	23.9	85.1	102.1	8.57	5.45	4.1	0.15142	0.00945253	1.501	6.03298	3.342
12.07.20-B	Con	7.56	23.8	99	102.9	8.58	5.48	5.72	0.7119	0.0162504	1.851	6.03298	3.204
12.07.20-B	Con	7.67	23.6	102.5	101.7	8.58	5.91	5.39	0.71868	0.0135313	1.876	6.03298	2.903
12.07.20-A	Silt	7.11	22.9	58.6	94	8.07	5.5	3.82	0.49946	0.00945253	1.963	20.1878	2.871
12.07.20-A	Silt	7.07	23	59.3	96.7	8.28	5.39	3.83	0.44974	0.00945253	1.923	18.615	3.364
12.07.20-A	Silt	7.05	23.2	63.8	99.5	8.46	5.42	4.03	0.42488	0.0108121	1.836	15.4695	3.775
12.07.20-A	Con	7.03	23.1	69.7	93.1	7.94	5.32	3.95	0.4181	0.00809296	2.182	15.4695	2.269
12.07.20-A	Con	6.9	23	73.4	89.9	7.96	5.54	4.73	0.84072	0.0189696	2.305	23.3333	2.672
12.07.20-A	Con	6.9	22.9	73.4	90	7.71	5.3	4.28	0.82038	0.00945253	2.041	26.4788	2.682
15.07.20	Silt	7.58	22	82.3	102.4	8.92	5.64	3.55	0.01	0.0108121	1.388	9.65499	3.71
15.07.20	Silt	7.56	22	81.7	102.7	8.92	5.63	3.76	0.01	0.0108121	1.244	8.16072	4.304
15.07.20	Silt	7.56	22.4	91.5	102.8	8.86	5.67	4.1	0.01	0.0108121	1.342	9.65499	4.625
15.07.20	Con	7.54	22.3	92.1	102.5	8.88	5.55	3.61	0.01	0.0135313	1.414	11.1493	3.453
15.07.20	Con	7.47	22.2	95	102.5	8.88	5.7	4.47	0.39324	0.00945253	1.943	8.16072	3.351
15.07.20	Con	7.46	22.3	95.6	102.1	8.83	5.62	4.58	0.60342	0.0135313	1.643	9.65499	2.939

## Sheet: fq_data_legend
Interactive effects of flow and fine sediments on stream biofilms
Water quality variables data frame legend
Sampling date	date and letter "B" (before) or "A" (after)
Treatment	fine sediment treatment
pH	pH
T	Temperature (ºC)
Cond	Electrical conductivity (uS/cm)
DO	Dissolved oxigen saturation (%)
DO_c	Dissolved oxigen concentation (mg/L)
Cl	Chloride (mg/L)
SO4	Sulphate (mg/L)
NO3	Nitrate (mg N/L)
NH4	ammonium (mg N/L)
TDN	total dissolved nitrogen
SRP	soluble reactive phosphorus (ug/L)
DOC	dissolved organic carbon (mg/L)
